# Supplementary material for: Synergies between Heat Disturbance and Inoculum Size Promote the Invasion Potential of a Bacterial Pathogen in Soil
Source: Microorganisms. 2022 Mar 16;10(3):630. doi: 10.3390/microorganisms10030630 (PMC8950789; doi:10.3390/microorganisms10030630)
Supplement: Supplementary file 1 [file microorganisms-10-00630-s001.zip]

Archive with 1 entries (1 files):
- microorganisms-1598419-supplementary.pdf
